# Supplementary material for: Coronavirus Disease 2019–Related Stigma in China: A Descriptive Study
Source: Front Psychol. 2021 Aug 11;12:694988. doi: 10.3389/fpsyg.2021.694988 (PMC8385269; doi:10.3389/fpsyg.2021.694988)
Supplement: Supplementary file 1 [file Data_Sheet_1.ZIP]

Archive with 2 entries (2 files):
- data.sav
- __MACOSX/._data.sav
